# Supplementary material for: Burden of Disease Due to Respiratory Syncytial Virus in Adults in Five Middle-Income Countries
Source: Infect Dis Rep. 2024 Aug 15;16(4):750–62. doi: 10.3390/idr16040057 (PMC11354146; doi:10.3390/idr16040057)
Supplement: Supplementary file 1 [file idr-16-00057-s001.zip]

Archive with 2 entries (2 files):
- File S1-Graphical abstract_Interactive version.pdf
- Supplementary tables.pdf
